# Supplementary material for: A Potential ABA Analog to Increase Drought Tolerance in Arabidopsis thaliana
Source: Int J Mol Sci. 2023 May 15;24(10):8783. doi: 10.3390/ijms24108783 (PMC10218568; doi:10.3390/ijms24108783)
Supplement: Supplementary file 1 [file ijms-24-08783-s001.zip]

Archive with 1 entries (1 files):
- ijms-2356361-supplementary.pdf
